# Supplementary material for: A novel gene-diet pair modulates C. elegans aging
Source: PLoS Genet. 2018 Aug 20;14(8):e1007608. doi: 10.1371/journal.pgen.1007608 (PMC6117094; doi:10.1371/journal.pgen.1007608)
Supplement: S1 Table — (XLSX) [file pgen.1007608.s017.xlsx]

## Sheet: Sheet1
Table S1: Life span details reported in the main text
Genotype	RNAi	n	Mean LS ± SEM (Days)	% Change w.r.t. Control RNAi	P-value (Control Vs RNAi)
Wild Type	Control RNAi	96	19.52 ± 0.40
	flr-4 RNAi	136	32.38 ± 0.42	65.8811	<0.0001
Wild Type	Control RNAi	72	19.25 ± 0.35
Wild Type	flr-4 RNAi	65	30.31 ± 0.48	57.4545	<0.0001
flr-4(n2259)X	Control RNAi	83	32.93 ± 0.66
flr-4(n2259)X	flr-4 RNAi	65	31.88 ± 0.75	-3.18858	0.2834
rde-1(ne219)V	Control RNAi	63	14.05 ± 0.32
rde-1(ne219)V	flr-4 RNAi	98	15.43 ± 0.19	9.82206	0.1
rde-1(ne219)V; (kzIs9) hypodermis	Control RNAi	93	15.56 ± 0.26
rde-1(ne219)V; (kzIs9) hypodermis	flr-4 RNAi	61	15.48 ± 0.30	-0.514139	0.176
rde-1(ne219)V; (kbIs7) intestine	Control RNAi	74	14.57 ± 0.28
rde-1(ne219)V; (kbIs7) intestine	flr-4 RNAi	73	20.38 ± 030	39.8765	<0.0001
rde-1(ne219)V; (kzIs20) muscle	Control RNAi	92	14.83 ± 0.30
rde-1(ne219)V; (kzIs20) muscle	flr-4 RNAi	87	15.51 ± 0.34	4.5853	0.568
sid-1 (pk3321)	Control RNAi	139	18.83 ± 0.37
sid-1 (pk3321)	flr-4 RNAi	96	17.17 ± 0.50	-8.81572	<0.0001
sid-1 (pk3321); uIs69	Control RNAi	92	18.77 ± 0.47
sid-1 (pk3321); uIs69	flr-4 RNAi	95	22.96 ± 0.49	22.3229	<0.0001
Wild Type (FUDR)	Control RNAi	102	17.52 ± 0.30
Wild Type (FUDR)	flr-4 RNAi	80	27.53 ± 0.62	57.1347	<0.0001
Wild Type (without FUDR)	Control RNAi	106	16.40 ± 0.41
Wild Type (without FUDR)	flr-4 RNAi	98	25.02 ± 0.70	52.561	<0.0001
Wild Type (UV Stress)	Control RNAi	80	6.13 ± 0.11
	flr-4 RNAi	87	7.08 ± 0.20	15.4976	<0.0001
Wild Type (Heat Stress)	Control RNAi	58	10.31 ± 0.47
	flr-4 RNAi	151	10.66 ± 0.25	3.39476	0.9135
Wild Type (L1)	Control RNAi	78	18.95 ± 0.46
	flr-4 RNAi	80	30.34 ± 0.57	60.1055	<0.0001
Wild Type (L2)	Control RNAi	60	18.85 ± 0.43
	flr-4 RNAi	85	30.07 ± 0.51	59.5225	<0.0001
Wild Type (L3)	Control RNAi	115	18.30 ± 0.34
	flr-4 RNAi	131	24.84 ± 0.33	35.7377	<0.0001
Wild Type (L4)	Control RNAi	90	19.33 ± 0.42
	flr-4 RNAi	100	23.94 ± 0.28	23.8489	<0.0001
Wild Type (DAY 1)	Control RNAi	97	17.98 ± 0.60
	flr-4 RNAi	138	18.62 ± 0.40	3.55951	0.0987
WT	Control RNAi	89	17.27 ± 0.39
WT	flr-4 RNAi	96	25.45 ± 0.37	47.3654	<0.0001
nsy-1(ag3)II	Control RNAi	84	14.96 ± 0.19
nsy-1(ag3)II	flr-4 RNAi	58	15.02 ± 0.29	0.40107	<0.0001
nsy-1(ok593)II	Control RNAi	118	17.36 ± 0.53
nsy-1(ok593)II	flr-4 RNAi	94	18.43 ± 0.55	6.16359	0.5084
pmk-1(km25)IV	Control RNAi	107	16.96 ± 0.40
pmk-1(km25)IV	flr-4 RNAi	118	18.20 ± 0.45	7.31132	<0.0001
pmk-3(ok169)IV	Control RNAi	63	16.52 ± 0.57
pmk-3(ok169)IV	flr-4 RNAi	79	26.04 ± 0.44	57.6271	<0.0001
sek-1(km4)X	Control RNAi	147	17.74 ± 0.30
sek-1(km4)X	flr-4 RNAi	121	18.45 ± 0.53	4.00225	0.0199
tir-1(tm3036)III	Control RNAi	80	17.73 ± 0.42
tir-1(tm3036)III	flr-4 RNAi	85	19.64 ± 0.53	10.7727	0.0082
unc-43(e408)IV	Control RNAi	85	16.31 ± 0.59
unc-43(e408)IV	flr-4 RNAi	69	15.74 ± 0.53	-3.49479	0.4289
Wild Type	Control RNAi	109	21.50 ± 0.30
Wild Type	sek-1 RNAi	66	21.76 ± 0.32	1.2093	0.6454
flr-4(n2259)X	Control RNAi	97	30.16 ± 0.61
flr-4(n2259)X	sek-1 RNAi	86	20.74 ± 0.53	-31.2334	<0.0001
flr-4(n2259)X	HT115	83	26.84 ± 0.76
sek-1(km4)X	HT115	88	17.56 ± 0.49	-34.5753	<0.0001
flr-4(n2259)X;sek-1(km4)X	HT115	129	19.49 ± 0.37	-27.3845	<0.0001
Wild Type	Control RNAi	71	18.97 ± 0.38
Wild Type	nhr-8 RNAi	75	14.96 ± 0.21	-21.1386	<0.0001
flr-4(n2259)X	Control RNAi	57	32.12 ± 0.77
flr-4(n2259)X	nhr-8 RNAi	82	20.70 ± 0.39	-35.5542	<0.0001
Wild Type	Control RNAi	67	18.81 ± 0.43
Wild Type	flr-4 RNAi	140	27.07 ± 0.44	43.9128	<0.0001
nhr-8(ok186)IV	Control RNAi	70	13.97 ± 0.39
nhr-8(ok186)IV	flr-4 RNAi	141	14.27 ± 0.27	2.14746	0.3838
Wild Type	Control RNAi	75	20.20 ± 0.50
	vhp-1 RNAi	72	19.63 ± 0.38	-2.82178	0.0419
Wild Type	Control RNAi	101	19.13 ± 0.28
Wild Type	flr-4 RNAi	101	26.44 ± 0.47	38.2122	<0.0001
daf-2(e1370)III	Control RNAi	102	41.36 ± 1.13
daf-2(e1370)III	flr-4 RNAi	100	64.74 ± 1.01	56.528	<0.0001
Wild Type	Control RNAi	66	19.55 ± 0.39
Wild Type	flr-4 RNAi	65	25.40 ± 0.43	29.9233	<0.0001
daf-16(mgDf50) I	Control RNAi	55	15.18 ± 0.37
daf-16(mgDf50) I	flr-4 RNAi	80	19.64 ± 0.29	29.3808	<0.0001
smg-1(cc546) I	Control RNAi	77	25.94 ± 0.87
smg-1(cc546) I	flr-4 RNAi	64	36.52 ± 0.85	40.7864	<0.0001
smg-1(cc546) I; pha-4(zu225) V	Control RNAi	61	25.90 ± 0.54
smg-1(cc546) I; pha-4(zu225) V	flr-4 RNAi	84	24.87 ± 0.48	-3.97683	0.4745
rrf-3(pk1426) II	Control RNAi	113	19.85 ± 0.26
rrf-3(pk1426) II	flr-4 RNAi	113	28.98 ± 0.26	45.995	<0.0001
eat-2(ad1116) II;rrf-3(pk1426) II	Control RNAi	112	30.46 ± 0.47
eat-2(ad1116) II;rrf-3(pk1426) II	flr-4 RNAi	93	26.19 ± 0.36	-14.0184	<0.0001
Wild Type	Control RNAi	79	19.25 ± 0.33
Wild Type	drl-1 RNAi	97	30.18 ± 0.42	56.7792	<0.0001
flr-4(n2259)X	Control RNAi	98	28.21 ± 0.68
flr-4(n2259)X	drl-1 RNAi	81	30.31 ± 0.52	7.44417	0.4924
Wild Type	Control RNAi	71	19.61 ± 0.10
Wild Type	daf-16 RNAi	87	17.45 ± 0.28	-11.0148	<0.0001
flr-4(n2259)X	Control RNAi	48	25.63 ± 0.28
flr-4(n2259)X	daf-16 RNAi	79	23.48 ± 0.26	-8.38861	<0.0001
Wild Type	Control RNAi	105	17.14 ± 0.34
Wild Type	skn-1 RNAi	112	14.98 ± 0.25	-12.6021	<0.0001
flr-4(n2259)X	Control RNAi	92	21.87 ± 0.51
flr-4(n2259)X	skn-1 RNAi	106	19.23 ± 0.37	-12.0713	<0.0001
Wild Type	Control RNAi	87	19.28 ± 0.31
Wild Type	flr-4 RNAi	85	26.80 ± 0.41	39.0041	<0.0001
skn-1(zu169) IV/nT1[unc-?(n754) let-?](IV;V)	Control RNAi	84	14.50 ± 0.25
skn-1(zu169) IV/nT1[unc-?(n754) let-?](IV;V)	flr-4 RNAi	86	20.65 ± 0.39	42.4138	<0.0001
WT	Control RNAi	124	13.00 ± 0.15
WT	flr-4 RNAi	114	16.07 ± 0.22	23.6154	<0.0001
gld-1 (op236)I	Control RNAi	60	15.70 ± 0.85
gld-1 (op236)I	flr-4 RNAi	64	15.25 ± 0.68	-2.86624	0.3734
WT	Control RNAi	157	14.05 ± 0.11
WT	flr-4 RNAi	102	16.51 ± 0.20	17.5089	<0.0001
glp-1 (e2141)III	Control RNAi	71	18.65 ± 0.44
glp-1 (e2141)III	flr-4 RNAi	98	18.69 ± 0.37	0.214477	0.9452
WT	Control RNAi	157	14.05 ± 0.11
WT	flr-4 RNAi	102	16.51 ± 0.20	17.5089	<0.0001
glp-4 (bn2ts)I	Control RNAi	102	16.35 ± 0.33
glp-4 (bn2ts)I	flr-4 RNAi	84	16.14 ± 0.43	-1.2844	0.8727
Wild Type [pRF4 (rol-6(su1006))]	Control RNAi	93	20.25 ± 0.48
flr-4(n2259) [pRF4 (rol-6(su1006))]	Control RNAi	72	28.25 ± 0.52	39.5062	<0.0001
flr-4(n2259) [Pflr-4:flr-4cDNA;pRF4 (rol-6(su1006))]	Control RNAi	60	20.67 ± 0.56	2.07407	0.4131
Wild Type	HT115 Control RNAi	108	18.49 ± 0.28
	HT115 flr-4 RNAi	123	29.90 ± 0.50	61.709	<0.0001
Wild Type	OP50 Control RNAi	173	17.89 ± 0.33
	OP50 flr-4 RNAi	134	31.63 ± 0.36	76.8027	<0.0001
Genotype	Bacterial Feed	n	Mean LS ± SEM (Days)	% Change w.r.t. WT	P-value (Wild Type Vs Mutant)
Wild Type	OP50	93	18.94 ± 0.41
flr-4(n2259)X	OP50	90	17.61 ± 0.40	-7.02218	0.0316
Wild Type	HT115	57	19.21 ± 0.54
flr-4(n2259)X	HT115	95	30.81 ± 0.60	60.3852	<0.0001
Wild Type (FUDR)	OP50	90	20.40 ± 0.25
flr-4(n2259) X (FUDR)	OP50	99	19.78 ± 0.25	-3.03922	0.1086
Wild Type (FUDR)	HT115	72	19.74 ± 0.27
flr-4(n2259) X (FUDR)	HT115	106	31.72 ± 0.65	60.689	<0.0001
Wild Type (without FUDR)	OP50	84	19.73 ± 0.27
flr-4(n2259) X (without FUDR)	OP50	97	19.00 ± 0.31	-3.69995	0.3199
Wild Type (without FUDR)	HT115	85	18.93 ± 0.20
flr-4(n2259) X (without FUDR)	HT115	101	30.44 ± 0.58	60.803	<0.0001
