# Supplementary material for: A novel gene-diet pair modulates C. elegans aging
Source: PLoS Genet. 2018 Aug 20;14(8):e1007608. doi: 10.1371/journal.pgen.1007608 (PMC6117094; doi:10.1371/journal.pgen.1007608)
Supplement: S2 Table — (XLSX) [file pgen.1007608.s018.xlsx]

## Sheet: Sheet1
Table S2: Two representative sets of biological replicates for the life spans reported in the main text
SET 1							SET 2
Genotype	RNAi	n	Mean LS ± SEM (Days)	% Change w.r.t. Control RNAi	P-value (Control Vs RNAi)		Genotype	RNAi	n	Mean LS ± SEM (Days)	% Change w.r.t. Control RNAi	P-value (Control Vs RNAi)
Wild Type	Control RNAi	88	18.05 ± 0.28				Wild Type	Control RNAi	56	19.98 ± 0.76
	flr-4 RNAi	96	26.50 ± 0.30	46.8144	<0.0001			flr-4 RNAi	77	28.75 ± 0.46	43.8939	<0.0001
Wild Type	Control RNAi	69	19.20 ± 0.53				Wild Type	Control RNAi	84	19.62 ± 0.18
Wild Type	flr-4 RNAi	87	29.86 ± 0.41	55.5208	<0.0001		Wild Type	flr-4 RNAi	82	28.89 ± 0.68	47.2477	<0.0001
flr-4(n2259) X	Control RNAi	90	31.33 ± 0.72				flr-4(n2259) X	Control RNAi	81	33.93 ± 0.32
flr-4(n2259) X	flr-4 RNAi	89	32.01 ± 0.38	2.17044	0.062		flr-4(n2259) X	flr-4 RNAi	93	32.85 ± 0.43	-3.18302	0.5733
rde-1(ne219)V	Control RNAi	65	14.57 ± 0.33				rde-1(ne219)V	Control RNAi	73	15.05 ± 0.25
rde-1(ne219)V	flr-4 RNAi	104	15.38 ± 0.18	5.55937	0.326		rde-1(ne219)V	flr-4 RNAi	75	14.87 ± 0.22	-1.19601	0.3691
rde-1(ne219)V; (kzIs9) hypodermis	Control RNAi	68	16.12 ± 0.28				rde-1(ne219)V; (kzIs9) hypodermis	Control RNAi	68	15.71 ± 0.21
rde-1(ne219)V; (kzIs9) hypodermis	flr-4 RNAi	72	15.86 ± 0.24	-1.6129	0.0924		rde-1(ne219)V; (kzIs9) hypodermis	flr-4 RNAi	90	15.67 ± 0.15	-0.254615	0.425
rde-1(ne219)V; (kbIs7) intestine	Control RNAi	102	15.45 ± 0.19				rde-1(ne219)V; (kbIs7) intestine	Control RNAi	87	16.08 ± 0.33
rde-1(ne219)V; (kbIs7) intestine	flr-4 RNAi	111	20.91 ± 0.20	35.3398	<0.0001		rde-1(ne219)V; (kbIs7) intestine	flr-4 RNAi	74	23.26 ± 0.40	44.6517	<0.0001
rde-1(ne219)V; (kzIs20) muscle	Control RNAi	103	15.74 ± 0.30				rde-1(ne219)V; (kzIs20) muscle	Control RNAi	94	16.89 ± 0.19
rde-1(ne219)V; (kzIs20) muscle	flr-4 RNAi	80	16.80 ± 0.33	6.73443	0.561		rde-1(ne219)V; (kzIs20) muscle	flr-4 RNAi	87	16.95 ± 0.20	0.35524	0.9022
sid-1 (pk3321)	Control RNAi	95	17.67 ± 0.35				sid-1 (pk3321)	Control RNAi	153	16.58 ± 0.26
sid-1 (pk3321)	flr-4 RNAi	106	18.08 ± 0.34	2.32032	0.32		sid-1 (pk3321)	flr-4 RNAi	92	18.57 ± 0.49	12.0024	<0.0001
sid-1 (pk3321); uIs69	Control RNAi	81	17.95 ± 0.52				sid-1 (pk3321); uIs69	Control RNAi	106	18.53 ± 0.40
sid-1 (pk3321); uIs69	flr-4 RNAi	105	22.28 ± 0.49	24.1226	<0.0001		sid-1 (pk3321); uIs69	flr-4 RNAi	93	22.61 ± 0.52	22.0183	<0.0001
Wild Type (FUDR)	Control RNAi	114	18.04 ± 0.35				Wild Type (FUDR)	Control RNAi	70	17.77 ± 0.42
Wild Type (FUDR)	flr-4 RNAi	80	26.44 ± 0.56	46.5632	0		Wild Type (FUDR)	flr-4 RNAi	86	25.36 ± 0.57	42.7124	<0.0001
Wild Type (without FUDR)	Control RNAi	53	17.47 ± 0.74				Wild Type (without FUDR)	Control RNAi	126	16.53 ± 0.41
Wild Type (without FUDR)	flr-4 RNAi	80	24.56 ± 0.61	40.5839	0		Wild Type (without FUDR)	flr-4 RNAi	78	23.42 ± 0.95	41.6818	<0.0001
Wild Type (UV Stress)	Control RNAi	68	3.79 ± 0.29				Wild Type (UV Stress)	Control RNAi	80	6.13 ± 0.11
	flr-4 RNAi	140	4.29 ± 0.11	13.1926	0.2921			flr-4 RNAi	89	6.92 ± 0.16	12.8874	<0.0001
Wild Type (Heat Stress)	Control RNAi	92	12.59 ± 0.25				Wild Type (Heat Stress)	Control RNAi	50	12.68 ± 0.34
	flr-4 RNAi	110	14.02 ± 0.19	11.3582	<0.0001			flr-4 RNAi	70	12.46 ± 0.29	-1.73502	0.5055
Wild Type (L1)	Control RNAi	85	18.85 ± 0.45				Wild Type (L1)	Control RNAi	106	18.73 ± 0.44
	flr-4 RNAi	64	30.45 ± 0.65	61.5385	<0.0001			flr-4 RNAi	95	31.72 ± 0.57	69.354	<0.0001
Wild Type (L2)	Control RNAi	112	18.48 ± 0.36				Wild Type (L2)	Control RNAi	148	18.17 ± 0.24
	flr-4 RNAi	77	27.44 ± 0.48	48.4848	<0.0001			flr-4 RNAi	136	27.01 ± 0.64	48.6516	<0.0001
Wild Type (L3)	Control RNAi	103	18.76 ± 0.23				Wild Type (L3)	Control RNAi	92	18.73 ± 0.43
	flr-4 RNAi	96	24.17 ± 0.52	28.838	<0.0001			flr-4 RNAi	70	23.97 ± 0.53	27.9765	<0.0001
Wild Type (L4)	Control RNAi	59	18.37 ± 0.47				Wild Type (L4)	Control RNAi	65	18.72 ± 0.32
	flr-4 RNAi	64	23.14 ± 0.28	24.6257	<0.0001			flr-4 RNAi	79	25.03 ± 0.68	33.7073	<0.0001
Wild Type (DAY 1)	Control RNAi	117	18.65 ± 0.49				Wild Type (Day 1)	Control RNAi	128	17.22 ± 0.44
	flr-4 RNAi	68	19.13 ± 0.52	2.57373	0.7294			flr-4 RNAi	61	18.02 ± 0.83	4.64576	0.7294
WT	Control RNAi	97	17.89 ± 0.33				WT	Control RNAi	86	18.42 ± 0.32
WT	flr-4 RNAi	81	25.84 ± 0.44	44.4382	<0.0001		WT	flr-4 RNAi	84	26.89 ± 061	45.9826	<0.0001
nsy-1(ag3)II	Control RNAi	91	14.82 ± 0.27				nsy-1(ag3)II	Control RNAi	79	16.01 ± 0.31
nsy-1(ag3)II	flr-4 RNAi	99	14.09 ± 0.18	-4.92578	0.0403		nsy-1(ag3)II	flr-4 RNAi	99	16.86 ± 0.33	0.000530918	<0.0001
nsy-1(ok593)II	Control RNAi	127	17.41 ± 0.47				nsy-1(ok593)II	Control RNAi	127	16.57 ± 0.24
nsy-1(ok593)II	flr-4 RNAi	147	16.98 ± 0.38	-2.46984	0.86		nsy-1(ok593)II	flr-4 RNAi	72	15.88 ± 0.35	-4.16415	0.1015
pmk-1(km25)IV	Control RNAi	144	15.33 ± 0.17				pmk-1(km25)IV	Control RNAi	120	15.33 ± 0.18
pmk-1(km25)IV	flr-4 RNAi	70	17.79 ± 0.53	16.047	<0.0001		pmk-1(km25)IV	flr-4 RNAi	144	18.06 ± 0.38	17.8082	<0.0001
pmk-3(ok169)IV	Control RNAi	60	15.77 ± 0.47				pmk-3(ok169)IV	Control RNAi	82	15.94 ± 0.30
pmk-3(ok169)IV	flr-4 RNAi	93	26.28 ± 0.36	66.6455	<0.0001		pmk-3(ok169)IV	flr-4 RNAi	80	25.56 ± 0.41	60.3513	<0.0001
sek-1(km4)X	Control RNAi	110	17.24 ± 0.33				sek-1(km4)X	Control RNAi	73	17.19 ± 0.47
sek-1(km4)X	flr-4 RNAi	109	18.50 ± 0.35	7.30858	0.0132		sek-1(km4)X	flr-4 RNAi	105	18.38 ± 0.58	6.92263	0.0232
tir-1(tm3036)III	Control RNAi	91	16.54 ± 0.30				tir-1(tm3036)III	Control RNAi	105	18.24 ± 0.49
tir-1(tm3036)III	flr-4 RNAi	70	17.00 ± 0.57	2.78114	0.0449		tir-1(tm3036)III	flr-4 RNAi	96	19.50 ± 0.45	6.90789	0.0196
unc-43(e408)IV	Control RNAi	61	15.67 ± 0.40				unc-43(e408)IV	Control RNAi	97	16.54 ± 0.54
unc-43(e408)IV	flr-4 RNAi	57	15.47 ± 0.27	-1.27632	0.562		unc-43(e408)IV	flr-4 RNAi	99	16.79 ± 0.38	1.51149	1.75
Wild Type	Control RNAi	96	19.05 ± 0.46				Wild Type	Control RNAi	106	19.15 ± 0.45
Wild Type	sek-1 RNAi	67	19.34 ± 0.57	1.52231	<0.0001		Wild Type	sek-1 RNAi	77	19.44 ± 0.73	1.51436	0
flr-4(n2259)X	Control RNAi	83	27.87 ± 0.62				flr-4(n2259)X	Control RNAi	838	26.57 ± 0.52
flr-4(n2259)X	sek-1 RNAi	72	22.28 ± 0.58	-20.0574	0		flr-4(n2259)X	sek-1 RNAi	79	21.38 ± 0.68	-19.5333	0
flr-4(n2259)X	HT115	83	27.87 ± 0.62				sek-1(km4)X	HT115	119	25.63 ± 0.66
sek-1(km4)X	HT115	86	19.05 ± 0.49	-31.6469	<0.0001		flr-4(n2259)X	HT115	79	17.85 ± 0.49	-30.3551	<0.0001
flr-4(n2259)X;sek-1(km4)X	HT115	91	22.26 ± 0.52	-20.1292	<0.0001		flr-4(n2259)X;sek-1(km4)X	HT115	120	18.52 ± 0.39	-27.7409	<0.0001
Wild Type	Control RNAi	90	19.49 ± 0.32				Wild Type	Control RNAi	82	19.63 ± 0.44
Wild Type	nhr-8 RNAi	116	15.30 ± 0.24	-21.4982	<0.0001		Wild Type	nhr-8 RNAi	104	14.82 ± 0.23	-24.5033	<0.0001
flr-4(n2259) X	Control RNAi	64	30.33 ± 0.87				flr-4(n2259) X	Control RNAi	92	31.47 ± 0.65
flr-4(n2259) X	nhr-8 RNAi	141	19.80 ± 0.34	-34.7181	<0.0001		flr-4(n2259) X	nhr-8 RNAi	94	20.65 ± 0.46	-34.382	<0.0001
Wild Type	Control RNAi	90	17.99 ± 0.57				Wild Type	Control RNAi	95	18.71 ± 0.47
Wild Type	flr-4 RNAi	74	26.95 ± 0.60	49.8054	<0.0001		Wild Type	flr-4 RNAi	77	28.19 ± 0.82	50.6681	<0.0001
nhr-8(ok186)IV	Control RNAi	66	14.27 ± 0.54				nhr-8(ok186)IV	Control RNAi	75	15.65 ± 0.57
nhr-8(ok186)IV	flr-4 RNAi	92	15.71 ± 0.41	10.0911	0.578		nhr-8(ok186)IV	flr-4 RNAi	79	15.32 ± 0.52	-2.10863	0.6607
Wild Type	Control RNAi	78	20.69 ± 0.47				Wild Type	Control RNAi	90	21.07 ± 0.39
	vhp-1 RNAi	64	19.33 ± 0.37	-6.57322	0.0007			vhp-1 RNAi	77	18.73 ± 0.38	-11.1058	<0.0001
Wild Type	Control RNAi	87	19.28 ± 0.31				Wild Type	Control RNAi	69	21.38 ± 0.45
Wild Type	flr-4 RNAi	66	27.05 ± 0.51	40.3008	<0.0001		Wild Type	flr-4 RNAi	89	30.03 ± 0.43	40.4584	<0.0001
daf-2(e1370)III	Control RNAi	75	41.67 ± 1.30				daf-2(e1370)III	Control RNAi	94	47.23 ± 1.32
daf-2(e1370)III	flr-4 RNAi	73	61.05 ± 1.76	46.5083	<0.0001		daf-2(e1370)III	flr-4 RNAi	89	69.17 ± 1.26	46.4535	<0.0001
Wild Type	Control RNAi	74	19.22 ± 0.34				Wild Type	Control RNAi	64	19.20 ± 0.36
Wild Type	flr-4 RNAi	84	26.87 ± 0.44	39.8023	<0.0001		Wild Type	flr-4 RNAi	69	25.29 ± 0.49	31.7188	<0.0001
daf-16(mgDf50) I	Control RNAi	66	15.94 ± 0.69				daf-16(mgDf50) I	Control RNAi	72	15.42 ± 0.27
daf-16(mgDf50) I	flr-4 RNAi	78	20.93 ± 0.61	31.3049	0.0003		daf-16(mgDf50) I	flr-4 RNAi	62	20.63 ± 0.33	33.7873	<0.0001
smg-1(cc546) I	Control RNAi	95	27.97 ± 0.50				smg-1(cc546) I	Control RNAi	93	25.18 ± 0.61
smg-1(cc546) I	flr-4 RNAi	81	37.10 ± 0.61	32.6421	<0.0001		smg-1(cc546) I	flr-4 RNAi	81	33.94 ± 0.64	34.7895	<0.0001
smg-1(cc546) I; pha-4(zu225) V	Control RNAi	60	25.98 ± 0.64				smg-1(cc546) I; pha-4(zu225) V	Control RNAi	111	23.43 ± 0.29
smg-1(cc546) I; pha-4(zu225) V	flr-4 RNAi	96	25.79 ± 0.43	-0.731332	<0.0001		smg-1(cc546) I; pha-4(zu225) V	flr-4 RNAi	91	23.59 ± 0.28	0.682885	1
rrf-3(pk1426) II	Control RNAi	63	19.56 ± 0.40				rrf-3(pk1426) II	Control RNAi	95	20.93 ± 0.54
rrf-3(pk1426) II	flr-4 RNAi	80	30.21 ± 0.30	54.4479	<0.0001		rrf-3(pk1426) II	flr-4 RNAi	67	28.64 ± 0.55	36.8371	<0.0001
eat-2(ad1116) II;rrf-3(pk1426) II	Control RNAi	89	31.29 ± 0.51				eat-2(ad1116) II;rrf-3(pk1426) II	Control RNAi	54	31.39 ± 0.63
eat-2(ad1116) II;rrf-3(pk1426) II	flr-4 RNAi	78	27.65 ± 0.59	-11.6331	<0.0001		eat-2(ad1116) II;rrf-3(pk1426) II	flr-4 RNAi	84	28.44 ± 0.40	-9.3979	0.0013
Wild Type	Control RNAi	91	20.24 ± 0.43				Wild Type	Control RNAi	73	19.62 ± 0.19
Wild Type	drl-1 RNAi	80	31.45 ± 0.76	55.3854	<0.0001		Wild Type	drl-1 RNAi	96	29.31 ± 0.66	49.3884	<0.0001
flr-4(n2259)X	Control RNAi	83	33.04 ± 0.49				flr-4(n2259)X	Control RNAi	81	37.51 ± 0.37
flr-4(n2259)X	drl-1 RNAi	100	32.85 ± 0.37	-0.575061	1		flr-4(n2259)X	drl-1 RNAi	95	36.14 ± 0.36	-3.65236	0.0059
Wild Type	Control RNAi	88	19.98 ± 0.41				Wild Type	Control RNAi	96	19.73 ± 0.72
Wild Type	daf-16 RNAi	82	15.59 ± 0.27	-21.972	<0.0001		Wild Type	daf-16 RNAi	79	16.59 ± 0.15	-15.9149	<0.0001
flr-4(n2259)X	Control RNAi	80	27.63 ± 0.54				flr-4(n2259)X	Control RNAi	98	28.22 ± 0.58
flr-4(n2259)X	daf-16 RNAi	83	23.48 ± 0.29	-15.0199	<0.0001		flr-4(n2259)X	daf-16 RNAi	98	22.27 ± 0.43	-21.0843	<0.0001
Wild Type	Control RNAi	50	20.64 ± 0.71				Wild Type	Control RNAi	88	19.85 ± 0.25
Wild Type	skn-1 RNAi	69	18.04 ± 0.40	-12.5969	<0.0001		Wild Type	skn-1 RNAi	60	16.13 ± 0.50	-18.7406	<0.0001
flr-4(n2259)X	Control RNAi	77	28.27 ± 0.71				flr-4(n2259)X	Control RNAi	80	27.63 ± 0.37
flr-4(n2259)X	skn-1 RNAi	68	23.25 ± 0.52	-17.7573	<0.0001		flr-4(n2259)X	skn-1 RNAi	83	23.48 ± 0.29	-15.0199	<0.0001
Wild Type	Control RNAi	77	20.48 ± 0.36				Wild Type	Control RNAi	73	19.41 ± 0.33
Wild Type	flr-4 RNAi	74	27.78 ± 0.27	35.6445	<0.0001		Wild Type	flr-4 RNAi	79	26.38 ± 0.70	35.9093	<0.0001
skn-1(zu169) IV/nT1[unc-?(n754) let-?](IV;V)	Control RNAi	75	14.12 ± 0.28				skn-1(zu169) IV/nT1[unc-?(n754) let-?](IV;V)	Control RNAi	79	13.61 ± 0.27
skn-1(zu169) IV/nT1[unc-?(n754) let-?](IV;V)	flr-4 RNAi	72	19.61 ± 0.33	38.881	<0.0001		skn-1(zu169) IV/nT1[unc-?(n754) let-?](IV;V)	flr-4 RNAi	89	20.18 ± 0.31	48.2733	<0.0001
WT	Control RNAi	157	14.05 ± 0.11				WT	Control RNAi	185	13.18 ± 0.11
WT	flr-4 RNAi	102	16.51 ± 0.20	17.5089	<0.0001		WT	flr-4 RNAi	108	16.17 ± 0.20	22.6859	<0.0001
gld-1 (op236)I	Control RNAi	96	16.17 ± 0.72				gld-1 (op236)I	Control RNAi	66	17.00 ± 0.85
gld-1 (op236)I	flr-4 RNAi	63	15.14 ± 0.53	-6.36982	0.0277		gld-1 (op236)I	flr-4 RNAi	108	17.00 ± 0.62	0	0.89
WT	Control RNAi	124	13.00 ± 0.15				WT	Control RNAi	185	13.18 ± 0.11
WT	flr-4 RNAi	114	16.07 ± 0.22	23.6154	<0.0001		WT	flr-4 RNAi	108	16.17 ± 0.20	22.6859	<0.0001
glp-1 (e2141)III	Control RNAi	82	18.54 ± 0.34				glp-1 (e2141)III	Control RNAi	73	17.86 ± 0.44
glp-1 (e2141)III	flr-4 RNAi	77	18.65 ± 0.51	0.593312	0.227		glp-1 (e2141)III	flr-4 RNAi	89	17.84 ± 0.36	-0.111982	0.939
WT	Control RNAi	124	13.00 ± 0.15				WT	Control RNAi	185	13.18 ± 0.11
WT	flr-4 RNAi	114	16.07 ± 0.22	23.6154	<0.0001		WT	flr-4 RNAi	108	16.17 ± 0.20	22.6859	<0.0001
glp-4 (bn2ts)I	Control RNAi	132	16.91 ± 0.27				glp-4 (bn2ts)I	Control RNAi	105	17.03 ± 0.42
glp-4 (bn2ts)I	flr-4 RNAi	78	16.85 ± 0.21	-0.35482	0.1921		glp-4 (bn2ts)I	flr-4 RNAi	66	17.00 ± 0.47	-0.17616	0.6308
Wild Type [pRF4 (rol-6(su1006))]	Control RNAi	140	19.97 ± 0.52				Wild Type [pRF4 (rol-6(su1006))]	Control RNAi	96	20.53 ± 0.45
flr-4(n2259) [pRF4 (rol-6(su1006))]	Control RNAi	70	25.71 ± 0.80	28.7431	<0.0001		flr-4(n2259) [pRF4 (rol-6(su1006))]	Control RNAi	82	26.63 ± 0.63	29.7126	<0.0001
flr-4(n2259) [Pflr-4:flr-4cDNA;pRF4 (rol-6(su1006))]	Control RNAi	74	19.81 ± 0.54	-0.801202	0.1935		flr-4(n2259) [Pflr-4:flr-4cDNA;pRF4 (rol-6(su1006))]	Control RNAi	54	20.44 ± 0.41	-0.438383	0.9639
Wild Type	HT115 Control RNAi	147	19.35 ± 0.31				Wild Type	HT115 Control RNAi	79	19.59 ± 0.27
	HT115 flr-4 RNAi	104	31.83 ± 0.66	64.4961	<0.0001			HT115 flr-4 RNAi	43	26.53 ± 0.74	35.7325	<0.0001
Wild Type	OP50 Control RNAi	176	20.59 ± 0.36				Wild Type	OP50 Control RNAi	78	19.42 ± 0.17
	OP50 flr-4 RNAi	127	26.98 ± 0.40	31.0345	<0.0001			OP50 flr-4 RNAi	116	29.17 ± 0.60	50.206	<0.0001
Genotype	Bacterial Feed	n	Mean LS ± SEM (Days)	% Change w.r.t. WT	P-value (Wild Type Vs Mutant)		Genotype	Bacterial Feed	n	Mean LS ± SEM (Days)	% Change w.r.t. WT	P-value (Wild Type Vs Mutant)
Wild Type	OP50	92	20.14 ± 0.23				Wild Type	OP50	92	17.89 ± 0.23
flr-4(n2259) X	OP50	99	19.13 ± 0.27	-5.0149	0.0323		flr-4(n2259) X	OP50	110	17.45 ± 0.25	-2.45947	0.0921
Wild Type	HT115	90	18.72 ± 0.22				Wild Type	HT115	94	18.69 ± 0.21
flr-4(n2259) X	HT115	95	30.81 ± 0.60	64.5833	<0.0001		flr-4(n2259) X	HT115	70	31.49 ± 0.62	68.4858	<0.0001
Wild Type (FUDR)	OP50	94	18.70 ± 0.40				Wild Type (FUDR)	OP50	101	17.84 ± 0.22
flr-4(n2259) X (FUDR)	OP50	88	17.35 ± 0.40	-7.21925	0.0417		flr-4(n2259) X (FUDR)	OP50	102	16.75 ± 0.24	-6.10987	<0.0001
Wild Type (FUDR)	HT115	80	19.13 ± 0.45				Wild Type (FUDR)	HT115	63	18.94 ± 0.26
flr-4(n2259) X (FUDR)	HT115	128	30.52 ± 0.57	59.54	<0.0001		flr-4(n2259) X (FUDR)	HT115	79	30.34 ± 0.65	60.1901	<0.0001
Wild Type (without FUDR)	OP50	92	18.82 ± 0.41				Wild Type (without FUDR)	OP50	68	18.18 ± 0.28
flr-4(n2259) X (without FUDR)	OP50	98	18.04 ± 0.38	-4.14453	0.3362		flr-4(n2259) X (without FUDR)	OP50	74	18.04 ± 0.29	-0.770077	0.5426
Wild Type (without FUDR)	HT115	82	19.77 ± 0.44				Wild Type (without FUDR)	HT115	78	19.32 ± 0.24
flr-4(n2259) X (without FUDR)	HT115	138	33.30 ± 0.60	68.437	<0.0001		flr-4(n2259) X (without FUDR)	HT115	67	29.52 ± 0.74	52.795	<0.0001
