# Supplementary material for: A novel gene-diet pair modulates C. elegans aging
Source: PLoS Genet. 2018 Aug 20;14(8):e1007608. doi: 10.1371/journal.pgen.1007608 (PMC6117094; doi:10.1371/journal.pgen.1007608)
Supplement: S3 Table — (XLSX) [file pgen.1007608.s019.xlsx]

## Sheet: Sheet1
Table S3: Details of primers used in this study
Gene Name	Primer Name	Sequence
ugt-16	Forward Primer	CTTGCTGACGATCGACTAACC
ugt-16	Reverse Primer	CGGTCTGTATGGCTTCTCTAAG
ugt-18	Forward Primer	AACCGGC ACTGATAATT CCCCTTATGG
ugt-18	Reverse Primer	TAGAGCCCCATGTTCAACTGC
ugt-23	Forward Primer	GGATGATCCAAGTTATCGTC
ugt-23	Reverse Primer	GTTTTCCAAACCTTGCAGC
ugt-50	Forward Primer	GATATGTGTGCAGATCTACTTGG
ugt-50	Reverse Primer	GTTGAACAACCTCACTATAG
ugt-61	Forward Primer	CCAAATGCCCACTGGTAATTG
ugt-61	Reverse Primer	CTTGAACTCTCCAGTCAATG
ugt-62	Forward Primer	GCAAAATGTCCATTGGTAATTG
ugt-62	Reverse Primer	GAACTCCCCAGTCAATGG
gst-6	Forward Primer	CAAAAATAACACTCCATTC
gst-6	Reverse Primer	GCCGCCTCGGTGTCATTTTGTC
gst-28	Forward Primer	GCTTAAAGACGGCGCCCC
gst-28	Reverse Primer	CCAGCATATCCGAATTTGTTGGC
cyp-35A2	Forward Primer	GCGATTAAAAGAGTAGAATC
cyp-35A2	Reverse Primer	GTTTCAATGTTGAAATCC
cyp-32B1	Forward Primer	GGTGTGTTGAAGTTATGGTTGGGACC
cyp-32B1	Reverse Primer	TGTCGCCGGTGCTGATTAAAAGAC
cyp-33C8	Forward Primer	CGCTGGATGATGTGCTCAACTACTGG
cyp-33C8	Reverse Primer	GCTTCTTCTGCTCTTTCAGGTAGG
cyp-33E2	Forward Primer	GAG CTG AGA CAG GGT CCA TAT GGA
cyp-33E2	Reverse Primer	TCCAACATTGCAGTCACCTCTCCA
cyp-35A1	Forward Primer	GGAGGAATTGGATGCAAGATGTGCTG
cyp-35A1	Reverse Primer	TGGGGAGAAGACTTCAAACG
Pflr-4	Forward Primer	TTTTGGATCCGTCTTAACTCCTACACTGTTG
Pflr-4	Reverse Primer	TTTTGGTACCCAAAACGGGAAAGTTTTCAC
flr-4 rescue	Forward Primer	ACAGGTACCCTTCTTCAAGTTTGTCGAG
flr-4 rescue	Reverse Primer	CTACAGATCCTCTTCTGAGATGAGTTTTTGTTCGTTTTCTTCATTTGCTGGTC
flr-4 RNAi	Forward Primer	CCGCTCGAGCCATACAGCAACTGAACAAGAGC
flr-4 RNAi	Reverse Primer	GCTCTAGATTACCACGTGGGTCTGTGAAGG
